# Supplementary material for: Ecological Requirements for Abundance and Dispersion of Brazilian Yellow Fever Vectors in Tropical Areas
Source: Int J Environ Res Public Health. 2024 May 10;21(5):609. doi: 10.3390/ijerph21050609 (PMC11120827; doi:10.3390/ijerph21050609)
Supplement: Supplementary file 1 [file ijerph-21-00609-s001.zip]

Archive with 1 entries (1 files):
- ijerph-2950507-supplementary.pdf
